# Supplementary material for: Identification of Flavonoids from Scutellaria barbata D. Don as Inhibitors of HIV-1 and Cathepsin L Proteases and Their Structure–Activity Relationships
Source: Molecules. 2023 May 31;28(11):4476. doi: 10.3390/molecules28114476 (PMC10254773; doi:10.3390/molecules28114476)
Supplement: Supplementary file 1 [file molecules-28-04476-s001.zip]

Archive with 2 entries (2 files):
- Qualitative and Quantitative of some compounds.pdf
- Test result of SB extracts and main compounds against HIVú1⁄4CatL and Renin PRs.pdf
